# Supplementary material for: An Experimentally Benchmarked Optical Study on Absorption Enhancement in Nanostructured a-Si/PbS Quantum Dot Tandem Solar Cells
Source: Nanomaterials (Basel). 2025 Dec 21;16(1):12. doi: 10.3390/nano16010012 (PMC12787544; doi:10.3390/nano16010012)
Supplement: Supplementary file 1 [file nanomaterials-16-00012-s001.zip]

Archive with 1 entries (1 files):
- nanomaterials-4023347-supplementary.pdf
